# Supplementary material for: Clonal hematopoiesis with JAK2V617F promotes pulmonary hypertension with ALK1 upregulation in lung neutrophils
Source: Nat Commun. 2021 Oct 26;12:6177. doi: 10.1038/s41467-021-26435-0 (PMC8548396; doi:10.1038/s41467-021-26435-0)
Supplement: Supplementary file 6 — Source Data [file 41467_2021_26435_MOESM6_ESM.xlsx]

## Sheet: Fig 1
b	WBC					Hb					PLT
	WT	JAK2V617F	WT	JAK2V617F		WT	JAK2V617F	WT	JAK2V617F		WT	JAK2V617F	WT	JAK2V617F
	Normoxia	Normoxia	Hypoxia	Hypoxia		Normoxia	Normoxia	Hypoxia	Hypoxia		Normoxia	Normoxia	Hypoxia	Hypoxia
	22	51	120	371		13.8	12.4	17.2	17.8		95.6	160.6	63.6	107.4
	33	193	82	435		14.1	11.5	17.4	16.2		122.4	278.1	84.5	184.7
	30	523	42	74		12	10.2	15.6	16.7		96.3	230.3	88.1	142.4
	68	218	76	227		14.4	11.3	15.4	15		122.7	353	60.1	221.7
	29	58	41	233		13.9	12.8	17	20.1		132.2	136	68.9	294.2
	48	140	40			13.2	12.5	21.6			118.7	208.5	100.6
	11	144	35			13.1	11.9	19.9			119.2	229.7	81.4
	32	142	24			12.5	10.6	18.2			120.7	482.6	63.8
	21	329				13	8.7				117.9	371.9
	41	56				12.6	12.3				108.4	150.2
	27	589				12.3	10.8					138.9
c	RVSP					RV/LV+S
	WT	JAK2V617F	WT	JAK2V617F		WT	JAK2V617F	WT	JAK2V617F
	Normoxia	Normoxia	Hypoxia	Hypoxia		Normoxia	Normoxia	Hypoxia	Hypoxia
	21.156	20.825	27.841	33.818		0.29	0.31	0.38	0.52
	15.581	21.347	24.93	32.168		0.28	0.28	0.4	0.38
	17.679	19.402	31.954	38.37		0.28	0.29	0.37	0.4
	16.252	21.433	27.161	34.729		0.24	0.3	0.4	0.4
	19.361	17.122	25.497	29.309		0.23	0.32	0.38	0.39
	20.113	19.774	19.889	29.866		0.23	0.3	0.34	0.42
	21.686	19.355	22.862	29.777		0.23	0.22	0.3	0.41
	18.414	21.357	26.363			0.27	0.22	0.33	0.41
		20.047				0.25	0.24	0.39	0.45
						0.22	0.24	0.32	0.45
						0.25	0.25	0.41	0.41
e	Wall thickness					Fully muscularization
	WT	JAK2V617F	WT	JAK2V617F		WT	JAK2V617F	WT	JAK2V617F
	Normoxia	Normoxia	Hypoxia	Hypoxia		Normoxia	Normoxia	Hypoxia	Hypoxia
	23.37	17.68	22.3	29		7.4	4.9	8.3	33.3
	24.08	25.22	26.8	30.5		8.3	4.6	25	28
	24.76	20.68	30.9	34.2		6.8	6.9	20	25
	21.46	16.52	29.63	27.29		8.3	12.5	12.5	18.8
	21.2	19.8	27.55	28		12	4.2	5	10
	15.69	24.83	24.49	30.8		8.7	8.3	5	31.2
			21.65	32.07				23.3	20
			24.24	31.16				21.9	32.7
								17.6
g	Ly6G+/field
	WT	JAK2V617F	WT	JAK2V617F
	Normoxia	Normoxia	Hypoxia	Hypoxia
	2.8	6.4	4.8	11.6
	2.2	6.2	3.8	17.4
	2	8.2	4.4	15.2
h	Elastase activity
	WT	JAK2V617F	WT	JAK2V617F
	Normoxia	Normoxia	Hypoxia	Hypoxia
	1.01805	1.05054	1.01805	1.51625
	1.01263	1.0722	1.00181	1.40794
	0.969314	1.04513	0.947653	1.40794
i	CCl2					Cxcl1					Ccr1					Cxcr2
	WT	JAK2V617F	WT	JAK2V617F		WT	JAK2V617F	WT	JAK2V617F		WT	JAK2V617F	WT	JAK2V617F		WT	JAK2V617F	WT	JAK2V617F
	Normoxia	Normoxia	Hypoxia	Hypoxia		Normoxia	Normoxia	Hypoxia	Hypoxia		Normoxia	Normoxia	Hypoxia	Hypoxia		Normoxia	Normoxia	Hypoxia	Hypoxia
	0.5	7.12	0.89	11.01		0.25	0.5	0.57	1.72		0.55	6.44	0.36	9.88		0.04	58.3	101.131	184.741
	0.48	1.22	1.56	8.55		2.03	0.19	0.4	1.57		0.54	1.14	0.29	4.35		2.7	1.82	14.714	147.29
	2.76	1.08	3.76	10.27		0.38	0.07	0.51	1.24		0.83	1.02	0.08	7.16		0.12	8.66	11.054	204.038
	0.44	0.64	1.41	2.03		1.77	0.34	0.64	2.72		3.34	3.3	0.83	1.89		2.99	3.84	121.126	105.581
	1.04	1.41	4.56	6.49		0.47	0.1	0.73	0.89		0.2	4.69	0.23	0.85		0	13.16	20.953	132.952
	0.78	1.49				1.09	0.78				0.54	2.73	0.23	2.67		0.15	22.7	16.397	84.049

## Sheet: Fig 2
b	Jak2V617F allele frequency
	Normoxia	Normoxia	Hypoxia	Hypoxia
	4 W	8 W	4 W	8 W
	26.8	34.9	24.8	46.4
	25.4	50	25.9	58.9
	26.3	47.8	23.7	51.2
	26.2	48.2	25.3	55.9
	26.4	54.1	24.9	41.2
	24.4	36.4	23.8	52.3
	23.9	45.1	24.4	50.9
	24.4	49.6	23.3	51.7
c	WBC					Hb					PLT
	WT	JAK2V617F	WT	JAK2V617F		WT	JAK2V617F	WT	JAK2V617F		WT	JAK2V617F	WT	JAK2V617F
	Normoxia	Normoxia	Hypoxia	Hypoxia		Normoxia	Normoxia	Hypoxia	Hypoxia		Normoxia	Normoxia	Hypoxia	Hypoxia
	44	24	30	44		12.3	12.3	19	19.4		120	145.1	80.7	89.4
	31	46	35	20		12.1	12.1	17.6	17.5		118.1	98.8	75.8	122.7
	21	30	24	49		12.7	11.4	17.9	18.1		113.2	99.1	75.8	149.3
	36	40	14	25		13.4	12	17.1	15.5		97.6	80.9	61.6	223
	68	17	17	49		13.7	11.6	18.6	17.9		88.9	223.9	79.9	62.9
	23	11	12	54		12.7	12.6	15.7	16.8		98.4	80.2	74.9	106.8
	47	16	15	30		13.5	12.4	15.9	15.7		88.5	43.3	87.1	109.9
	47	14	21	22		13	13	15.5	12.4		101.6	63.8	90.4	50
	24	18	14	24		12.7	10.7	16	18.8		100.4	284	81.6	45.7
		25	12				13.2	16.9	19			52.1	78.5	30.7
							12.8		19			78.9
d	RVSP					RV/LV+S
	WT	JAK2V617F	WT	JAK2V617F		WT	JAK2V617F	WT	JAK2V617F
	Normoxia	Normoxia	Hypoxia	Hypoxia		Normoxia	Normoxia	Hypoxia	Hypoxia
	18.4377	19.1106	28.44	44.9882		0.23	0.24	0.36	0.35
	15.2235	24.5647	27.5482	31.4306		0.23	0.25	0.35	0.39
	13.0353	23.9718	26.3059	27.6071		0.23	0.23	0.35	0.4
	18.7129	20.5247	26.88	40.2682		0.23	0.27	0.31	0.4
	23.0047	18.1435	31.7671	32.4941		0.26	0.29	0.37	0.37
	17.5906	19.36	22.7906	29.1671		0.23	0.33	0.34	0.4
	19.2282	15.24	22.6541	33.6988		0.22	0.24	0.33	0.41
		18.1906	29.9553	32.9412		0.26	0.27	0.36	0.42
		22.8588	26.9012	27.4988		0.26	0.27	0.34	0.42
		16.7247	26.44			0.27	0.23	0.32	0.45
		20.5153					0.26		0.38
f	Wall thickness					Fully muscularization
	WT	JAK2V617F	WT	JAK2V617F		WT	JAK2V617F	WT	JAK2V617F
	Normoxia	Normoxia	Hypoxia	Hypoxia		Normoxia	Normoxia	Hypoxia	Hypoxia
	24	25	32	41		5.4	3.9	23.4	33.3
	25	21	32	44		7.1	5.8	26.8	35.9
	25	24	37	48		3.8	5.6	27.2	39
	26	21	31	32		10.7	9.5	15.4	25
	23	18	21	34		13.9	10	15	30
	19	25	28	28		10	7.7	25	35
			36	36
			30	40
h	Ly6G+/field
	WT	JAK2V617F	WT	JAK2V617F
	Normoxia	Normoxia	Hypoxia	Hypoxia
	3	6	5.4	20.8
	3.2	5.4	6.2	17.6
	2.2	8.6	5.6	16.8
i	Elastase activity
	WT	JAK2V617F	WT	JAK2V617F
	Normoxia	Normoxia	Hypoxia	Hypoxia
	0.990512	1.01897	1.00759	1.05313
	0.990512	1.07021	0.990512	1.11575
	1.01897	1.08159	0.990512	1.0759
j	CCl2					Cxcl1					Ccr1					Cxcr2
	WT	JAK2V617F	WT	JAK2V617F		WT	JAK2V617F	WT	JAK2V617F		WT	JAK2V617F	WT	JAK2V617F		WT	JAK2V617F	WT	JAK2V617F
	Normoxia	Normoxia	Hypoxia	Hypoxia		Normoxia	Normoxia	Hypoxia	Hypoxia		Normoxia	Normoxia	Hypoxia	Hypoxia		Normoxia	Normoxia	Hypoxia	Hypoxia
	1.54	0.94	1.047	2.143		2.75	0.32	0.69	2.353		0.47	1.01	1.325	1.979		2.69	1.82	0.538	1.884
	0.67	1.4	1.074	1.955		1.78	0.22	1.421	4.641		0.63	0.72	1.811	6.051		0.4	1.52	0.284	3.884
	0.73	1.24	0.778	1.211		0.22	1.26	0.676	1.767		0.17	1.69	0.95	2.116		1.6	3.02	0.394	0.852
	0.47	0.77	2.079	3.098		0.05	0.56	0.865	3.936		1.66	2	2.647	4.497		0.63	2.24	0.387	3.165
	0.22	1.02	2.642	1.559		0.21	0.4	1.911	3.617		0.52	2.87	3.318	3.341		0.33	2.72	0.373	2.07
	2.36	1.25	0.6	2.58			0.19				2.55	2.93	0.73	9.17		0.35	2.1
			0.29	3.4									0.33	4.37
			0.95	2.67									1.75	4.25

## Sheet: Fig 3
b	GFP+ cells/field (perivascular)
	WT	JAK2V617F
	12.5	26.5
	15	21
	10	19
d	Percentage of Ly6G-exressing cells within GFP+ cells
	WT	JAK2V617F
	17.1	49.1
	21.2	40.7
	24.6	38.3
e	Percentage of GFP-exressing cells within Ly6G+ cells
	WT	JAK2V617F
	99	100
	98	100
	100	100

## Sheet: Fig 4
b	Chimerism					RVSP					RV/LV+S
	WT-Normoxia	JAK2V617F-Normoxia	WT-Hypoxia	JAK2V617F-Hypoxia		WT-Normoxia	JAK2V617F-Normoxia	WT-Hypoxia	JAK2V617F-Hypoxia		WT-Normoxia	JAK2V617F-Normoxia	WT-Hypoxia	JAK2V617F-Hypoxia
	13.1	4	4.3	4		20.11	18.2	27.01	38.14		0.2295	0.2402	0.3706	0.35
	6.1	1.1	5.5	13.3		18.53	20.1	28.566	32.1		0.277	0.2454	0.3104	0.42
	1.2	15.3	11.2	10.5		22.2	19.1	26.036	33.036		0.239	0.2328	0.2984	0.43
	15.6	5	3.3	3.6		20.22	19.15	28.05	34.06		0.2696	0.2592	0.3522	0.39
	17.6	19	9.2	1.7		22.12	21.01	27.02	26.1		0.24	0.2681	0.3378	0.39
		15.3	16.4	2.8			19.25	29.302	29			0.2468	0.3069	0.29
				4					34.94					0.3813
c	GFP+ within Ly6G+			GFP+ within Ly6G+			GFP+ within Ly6G+			GFP+ within Ly6G+
	Normoxia			Normoxia			Hypoxia			Hypoxia
	WT-GFP-BMT			JAK2V617F-GFP-BMT			WT-GFP-BMT			JAK2V617F-GFP-BMT
	peripheral blood	Lung		peripheral blood	Lung		peripheral blood	Lung		peripheral blood	Lung
	2.2	2		19	20		1	2.8		8.23	16.5
	3.7	2.7		2.7	3.3		10.8	10.2		5.44	10.4
	13.7	13.3		19.7	20.4		1.5	1.6		0.56	3.12
	8.1	8.1		15.9	16.1		0.8	1.2		0	2.5
	5.7	6.7		6.6	6.9		1	0.4		1.79	3.19
							5.6	4.8		1.1	1.1
d	Differences of GFP+ within Ly6G+
	WT-Normoxia	JAK2V617F-Normoxia	WT-Hypoxia	JAK2V617F-Hypoxia
	-0.2	1	1.8	8.27
	-1	0.6	-0.6	4.96
	-0.4	0.7	0.1	2.56
	0	0.2	0.4	2.5
	1	0.3	-0.6	1.4
			-0.8	0
e		WT	WT	WT	WT	WT	WT	JAK2V617F	JAK2V617F	JAK2V617F	JAK2V617F	JAK2V617F	JAK2V617F
	Independent experimetal No.	1st	2nd	3rd	4th	5th	6th	1st	2nd	3rd	4th	5th	6th
	1 h	0.8352	0.8305	0.7571	0.7384	0.781	0.5652	0.8626	0.7175	0.7976	0.7965	0.635	0.4686
	3 h	1	1	1	1	1	1	1.1648	1.1695	1.1012	1.2616	1.073	1.1932
f	CFU-GEMM			CFU-GM			CFU-G
	WT	JAK2V617F		WT	JAK2V617F		WT	JAK2V617F
	40	160		280	3200		40	960
	40	400		320	3000		40	1440
	0	400		240	3120		0	1920
	0	240		80	2720		0	1920
	0	480		320	3360		0	1280

## Sheet: Fig 6
a	Acvrl1_Whole lung					Acvrl1_Ly6G
	WT	JAK2V617F	WT	JAK2V617F		WT	JAK2V617F	WT	JAK2V617F
	Normoxia	Normoxia	Hypoxia	Hypoxia		Normoxia	Normoxia	Hypoxia	Hypoxia
	0.66	10.41	0.897	35.152		1.82597	67.9904	19.2903	85.6055
	2.45	6.4	5.048	29.535		1.05107	50.2482	18.3414	45.5162
	0.12	1.56	1.896	48.374		0.614926	34.5618	10.2238	138.073
	1.3	5.02	5.95	30.379		1.22239	48.1708	1.75579	113.681
	0.46	1.1	4.605	3.837		0.285872	65.9562	2.00211	86.683
		5.01		24.217				4.1909	99.411
b	p-smad1/5/8/t-smad1
	WT	JAK2V617F	WT	JAK2V617F
	Normoxia	Normoxia	Hypoxia	Hypoxia
	0.990604	1.12638	1.40514	2.07494
	0.996154	1.74035	1.16332	2.75747
	1.01324	1.8333	1.01661	3.69401
c	p-STAT3/t-STAT3
	WT	JAK2V617F	WT	JAK2V617F
	Normoxia	Normoxia	Hypoxia	Hypoxia
	1	3.7	2.1	6.5
	0.8	1.7	2.4	2.9
	1.2	3.2	3.4	4.1
	1.2	2.7	1	5
	1	2.1	1.1	5.7
	0.8	2.8	1.8	4.7
						Phospho-Smad1/Smad5/Smad8 (AB3848-I, Merck Millipore)
						Smad1 (9743, Cell Signaling Technology)
						Phospho-STAT3 (9145, Cell Signaling Technology)
						STAT3 (4904, Cell Signaling Technology)
						GAPDH (60004-1-Ig, Proteintech)

## Sheet: Fig 7
a	p-STAT3/t-STAT3
	JAK2+/+	JAK2V617F/+
	0.765102	1.37386
	0.999033	1.54908
	1.23586	1.54157
b	ACVRL1
	JAK2+/+	JAK2V617F/+
	1.33	3.64
	0.71	3.85
	0.97	3.64
c	ALK1						Phospho-STAT3 (9145, Cell Signaling Technology)
	JAK2+/+	JAK2V617F/+					STAT3 (4904, Cell Signaling Technology),
	0.758472	1.69575					GAPDH (60004-1-Ig, Proteintech)
	1.00819	1.72364
	1.23334	1.68649
	p-smad1/5/8/t-smad1
	JAK2+/+	JAK2V617F/+
	0.821213	2.71317
	0.907769	2.84878
	1.27102	2.58381
e	CHIP-qPCR TSS-875bp					CHIP-qPCR TSS-1660bp
	JAK2+/+	JAK2V617F/+	JAK2+/+	JAK2V617F/+		JAK2+/+	JAK2V617F/+	JAK2+/+	JAK2V617F/+
	IgG	IgG	STAT3	STAT3		IgG	IgG	STAT3	STAT3
	0.03082	0.04181	0.050766	0.231647		0.053847	0.063372	0.077751	0.205185
	0.014328	0.044041	0.031034	0.128514		0.024861	0.06448	0.045279	0.178006
	0.015145	0.066293	0.058517	0.198196		0.028164	0.054221	0.131215	0.198196
f	ACVRL1 promoter activity
	JAK2+/+	JAK2V617F/+
	1	1.45006
	1	1.69144
	1	1.86475
g	ACVRL1 promoter activity
	Vechicle	Ruxolitinib	Ruxolitinib	Ruxolitinib
	Vechicle	1.2 uM	2.4 uM	4.8 uM
	1	0.919354	0.981506	0.833931
	1	0.928565	0.897353	0.875272
	1	1.01359	0.918866	0.733138
	1	0.849297	0.751925	0.749595
h	ACVRL1 promoter activity
	Vechicle	Stattic	Stattic
	Vechicle	0.5 uM	1.0 uM
	1	0.91	0.73
	1	0.76	0.76
	1	0.81	0.81
	1	0.92	0.89
							ALK1 (14745-1-AP, Proteintech)
							GAPDH (60004-1-Ig, Proteintech)
							Phospho-Smad1/Smad5/Smad8 (AB3848-I, Merck Millipore)
							Smad1 (9743, Cell Signaling Technology)

## Sheet: Fig 8
b	WBC					Hb					PLT
	WT	WT	JAK2V617F	JAK2V617F		WT	WT	JAK2V617F	JAK2V617F		WT	WT	JAK2V617F	JAK2V617F
	DMSO	K02288	DMSO	K02288		DMSO	K02288	DMSO	K02288		DMSO	K02288	DMSO	K02288
	7	34	25	17		20.2	20.4	16.7	17.9		74.7	74.8	72.2	88.8
	76	15	13	17		21.6	19.5	15.6	15.1		53.7	80.4	71.6	143.7
	22	18	382	25		20	19.5	20.5	16.5		76.5	68	119	103.9
	41	30	159	151		20.5	17.7	17	18		55.7	45.6	175.1	94
	53	39	607	185		21	20.4	18.9	19.7		48.2	55.7	195.6	109.5
	30	17		159		21.8	21.1		14.3		55.7	52.7		189.7
	13	18				20.2	20.4		17.8		56.4	88.2		244.2
							20.4					88.4
c	RVSP					RV/LV+S
	WT	WT	JAK2V617F	JAK2V617F		WT	WT	JAK2V617F	JAK2V617F
	DMSO	K02288	DMSO	K02288		DMSO	K02288	DMSO	K02288
	24.664	24.365	28.122	18.494		0.34965	0.353186	0.367868	0.364771
	26.26	28.5	26.468	23.997		0.339174	0.338028	0.402421	0.301047
	28.164	21.678	30.432	24.816		0.329578	0.36	0.381539	0.322802
	24.601	17.979	31.348	22.618		0.310345	0.299386	0.420968	0.376923
	25.973	22.092	31.792	23.661		0.336842	0.339947	0.422222	0.387097
	23.216	23.216	26.82	21.567		0.378378	0.368488	0.396717	0.293296
		24	29.876	20.015		0.371202	0.395588	0.375	0.363929
		19.834	31.377			0.314483	0.332831	0.354592
e	Wall thickness					Fully muscularization
	WT	WT	JAK2V617F	JAK2V617F		WT	WT	JAK2V617F	JAK2V617F
	DMSO	K02288	DMSO	K02288		DMSO	K02288	DMSO	K02288
	28.2	28.5	43	24		20	20	28.2	11.8
	26.3	24.4	39	22		13.3	13.3	25.7	12.8
	27.7	20.8	43	21		16.7	13.3	30	14.4
	24.837	28.174	34.81	25.368		17.4	17.9	25	18.2
	26.845	26.245	30.4	27.125		10	15	21.1	15
	26.594	26.413	38.225	26.009		15	12.5	28.6	14.3
g	Ly6G/field
	WT	WT	JAK2V617F	JAK2V617F
	DMSO	K02288	DMSO	K02288
	4	4	15.2	9
	5.2	4.4	20	13.8
	4.8	4.4	20.8	11
h	WT	WT	JAK2V617F	JAK2V617F
	DMSO	K02288	DMSO	K02288
	1.05	0.96	1.18	0.99
	0.98	0.98	1.28	1.07
	0.97	0.89	1.24	1.09

## Sheet: Fig 9 and S Tables 1-3
Group	JAK2V617F-positive 1, JAK2V617F-ngative_2	JAK2V617F allele frequency	age	sex; male 1, female 2	PH group	NYHA	WBC	Hb	Hematocrit	PLT	Total bilirubin	Aspartate aminotransferase	Lactate dehydrogenase	Creatinine	Estimated GFR	Serum iron	Ferritin	Uric acid	C-reactive protein	B-type natriuretic peptide	Left ventricular ejection fraction	RV end-diastolic area	RV fractional area change	TR-PG	Mean PAP	Mean PAWP	Cardiac index	PVR
PH	2	NA	63	2	4	2	5.4	13.9	41.9	244	1	21	237	0.62	74	126	82	6.2	0.04	9.2	74.1	23.7	24.0506	32	25	7	2.19	5.66
PH	2	NA	73	2	4	1	8.1	13.4	41.7	243	0.6	28	226	2.13	18	33	16	3.6	0.32	34.1	63	NA	NA	55	29	10	2.73	3.87
PH	1	14.9	69	2	4	2	8.1	12.7	39.5	360	0.7	41	271	0.87	50	101	23	5.2	0.09	44.9	70	16.9	28.4024	60.6	25	9	3.06	3.63
PH	2	NA	82	2	4	2	5.1	11	33.2	158	0.6	31	199	1.25	32	118	134	9.3	0.23	247.4	63	21	50	30	25	18	2.11	3.34
PH	2	NA	60	1	3	3	5.2	10.9	32.6	237	0.9	14	154	0.44	147	43	347	3.2	8.22	201.3	57.2	24.91	55.0381	48.2	26	6	2.95	4.74
PH	2	NA	30	2	1	1	5.4	11.8	35.9	419	0.3	18	206	0.38	157	39	20	4.1	0.03	104.3	51.5	15.58	41.8485	27.5	27	18	5.6	1.75
PH	2	NA	72	2	1	1	2.1	10.6	33.4	122	0.5	19	173	0.64	69	76	20	5.3	0.03	380.2	58	15	69	40	27	15	2.12	4.3
PH	2	NA	74	1	3	3	8.1	13.6	41.6	175	0.8	16	215	0.75	77	112	34	3.7	1.16	7.1	57	NA	NA	35	28	15	3.03	2.7
PH	2	NA	71	2	4	2	7.9	14.9	45.2	261	0.3	21	200	0.75	59	59	94	4.9	0.53	6.3	20.3	NA	NA	33	29	9	2.3	4.5
PH	2	NA	68	1	3	3	9.2	12.5	37.9	258	0.9	23	270	0.7	85	NA	NA	5.4	0.09	183.1	74.4	NA	NA	32.7	30	12	2.45	4.74
PH	2	NA	77	1	3	2	9.8	13	40.1	172	0.2	15	221	0.58	101	78	35	3.6	0.75	5.8	57.6	10.3	35.9223	57	30	11	2.96	4.17
PH	2	NA	34	2	1	4	11.1	8.1	25	202	0.5	22	264	0.51	109	5	99	5.7	4.8	80.5	70	24.3	42.7984	55.1	31	5	4.24	4.75
PH	2	NA	70	2	1	2	3.7	13.6	39.4	143	0.7	23	192	1.14	37	153	63	9.3	0.08	140.1	65.37	24.74	38.4398	80.92	31	13	2.97	4
PH	2	NA	51	1	1	1	10.9	15.9	46.4	312	0.8	18	197	0.65	106	NA	NA	5.8	0.08	5.4	69.3	26.8	39.5522	48.2	31	5	3.33	4.85
PH	2	NA	49	2	4	2	8.4	15.3	45	233	0.3	29	235	0.6	84	148	125	7.6	0.23	145.8	70.9	26.3262	21.6149	83.3	34	13	3.76	2.99
PH	2	NA	74	1	3	3	12.7	8.8	27.4	201	0.7	20	291	0.96	59	187	1242	3.7	0.4	98	75.9	NA	NA	52.2	34	5	2.41	7.3
PH	2	NA	83	1	4	2	5	13.5	39.6	117	0.5	22	170	0.99	56	NA	NA	7.5	0.06	71.4	73.7	NA	NA	53	35	13	2.47	3.9
PH	2	NA	82	2	4	3	3.6	11.6	35.5	396	1.5	22	219	0.66	64	NA	NA	4.8	0.39	57.5	58.1	NA	NA	43	35	14	3.86	4.3
PH	2	NA	73	1	5	3	4.2	11.3	35	235	0.4	14	123	0.92	64	23	73	6.6	3.12	207.6	68	19.9	39.6985	90	35	18	3.48	2.91
PH	2	NA	76	1	3	3	8.2	17.5	51.1	305	0.5	30	295	0.75	77	103	104	6.6	0.61	5.8	69.7	12	38.3333	43	35	13	2.42	5.42
PH	2	NA	77	1	4	2	4.6	13.9	44.2	221	0.7	26	220	0.99	57	45	10	3.9	0.06	25.7	63.1	15.9	14.4654	57.6	36	9	2.65	6.12
PH	2	NA	72	2	4	2	4.2	12.9	38.9	263	0.8	18	213	0.73	59	134	45	5.2	0.05	19.6	73.52	25.03	40.1918	61	36	10	3.38	5.57
PH	2	NA	70	2	1	2	4.1	10	32.1	197	0.8	25	204	0.64	69	26	10	3.8	0.05	46.1	57.9	14.17	40.7904	30	NA	NA	NA	NA
PH	2	NA	71	2	1	2	4.4	12.1	35.8	98	0.9	27	195	0.75	58	71	214	4.8	0.22	132.3	41.1	8.1	54.321	32	37	11	3.18	5.37
PH	2	NA	54	1	4	3	7.5	14.8	42.7	263	1.2	30	277	1.81	21	NA	NA	6.6	0.17	562	62.2	20.8	27.8846	72	38	8	2.15	9.4
PH	2	NA	37	2	1	2	6.7	14.9	47.1	189	0.6	20	183	0.72	74	23	13	4.9	0.03	383.7	50.9	18.4	35.3261	48.7	38	7	2.25	10.4
PH	2	NA	56	1	4	4	7	16	45.8	250	2	65	355	1.02	62	NA	NA	7.8	0.14	330.6	60	23.4	18.3761	41	38	11	1.82	7.8
PH	2	NA	70	1	3	2	7.3	16.3	48	211	0.7	26	192	0.78	77	59	152	6.4	0.67	241.2	53.4	NA	NA	88	39	18	2.28	5.8
PH	2	NA	40	2	1	2	6.7	15.6	46.5	210	1.3	30	220	0.63	86	121	170	4.6	0.13	91.9	58	26.6	18.797	49	40	9	1.76	12.15
PH	2	NA	59	2	1	3	6.5	12.1	36.9	236	0.5	18	228	0.44	112	60	103	2.7	0.03	24.3	63	11.3	23.0088	71	40	6	3.66	6.3
PH	2	NA	60	2	4	2	6.8	13.4	40.4	260	0.8	26	164	0.99	46	183	136	5.6	0.06	35.4	69.5	13.8119	28.5394	75	40	6	3.29	6.9
PH	2	NA	71	1	4	2	4.5	15	46.6	135	1	40	268	1.13	50	79	33	6.3	0.12	598.8	56	31.1	17	60	40	8	2.25	8.79
PH	2	NA	77	2	4	2	5.9	13.8	41.9	290	0.9	22	250	0.93	45	53	21	5.9	0.39	85.5	68	32.5	27.5	52	40	12	2.03	9.2
PH	2	NA	72	1	4	1	8.4	14.5	43.6	149	0.9	20	347	1.07	53	145	95	6.4	0.05	494.9	56.8	NA	NA	48.9	41	8	1.89	10.9
PH	1	70.96	70	1	4	3	8.7	11.4	35	206	1	27	369	0.94	61	58	160	5.9	0.99	423.1	59	36.32	18.1	60	41	26	3.05	4.18
PH	2	NA	45	2	1	2	2.7	13.5	40	114	1.6	35	206	0.37	145	192	96	4.6	0.04	33.6	70.7	21.5	46.5116	43	43	17	3.19	3.99
PH	2	NA	75	2	3	4	5.7	14.8	46.1	164	0.7	65	325	0.66	68	50	NA	5.3	0.16	993	71.6	14.8	53.3784	50	43	13	2.23	10.75
PH	2	NA	32	2	1	3	3.6	11.5	35.1	240	0.8	25	215	0.69	80	NA	NA	6.2	3.04	1687.8	80.3	69.2	25.1445	93	NA	NA	NA	NA
PH	2	NA	69	2	4	2	6.4	13.8	41	209	1.5	27	285	0.63	70	108	123	7.5	0.76	406.1	72	NA	NA	106.1	44	4	1.95	20
PH	2	NA	60	1	3	3	7.7	13.4	41.1	237	0.8	18	198	0.84	71	112	83	5.9	0.08	10.3	61.4	21.5	28.8372	123	44	7	1.85	11.6
PH	2	NA	81	2	4	2	5.4	13.2	39.7	315	0.9	20	199	0.8	52	45	69	6.6	0.32	304.8	67	44	12.2	62	44	6	2.74	9.92
PH	2	NA	49	2	1	3	8.5	14.8	44.4	301	1.3	17	211	0.63	76	33	9	5.1	0.03	114.2	66	34.8	29.023	86	45	1	3.11	10.1
PH	2	NA	82	2	4	4	5.4	13.8	42.2	226	0.7	26	207	0.68	62	74	211	4.7	4.73	115.2	33.8	35	20.8571	36	46	16	1.77	12.8
PH	2	NA	59	2	4	1	6	16.4	48.1	282	2.1	25	281	1.1	40	224	102	8.4	0.21	146.5	70	38	20	70	46	11	1.9	12.9
PH	2	NA	34	2	1	3	8	16	51	219	1	19	311	0.73	75	22	27	4.5	0.48	83.8	74	14.9	48.9933	74	48	14	2.85	7.3
PH	2	NA	50	2	1	2	5.5	11.4	33.8	134	0.4	16	162	0.58	85	NA	NA	5	0.03	4.4	53	NA	NA	32	48	2	2.07	13.5
PH	2	NA	30	2	1	2	3.6	11.2	34.7	384	0.4	18	183	0.7	81	31	118	10.6	1.77	168.9	51.4	35.2	28.4091	53	50	10	2.51	9.76
PH	2	NA	45	2	1	3	8.7	16.1	50.6	116	2.9	29	408	1.12	44	60	43	7.5	0.63	278.3	60.6	21.16	46	87.5	50	12	1.18	19.4
PH	2	NA	66	2	5	1	9.6	12.2	37.1	223	0.7	24	210	0.71	63	42	95	5.3	0.07	125.6	72.04	NA	NA	48	50	17	2.74	8.73
PH	2	NA	46	1	4	1	5.7	12.4	39.1	243	0.6	10	176	0.56	122	29	12	5.3	0.21	540.7	24.1	23.8	5.46218	62	50	12	2.49	8.26
PH	2	NA	67	1	4	3	6.8	18.5	56.1	236	1.2	33	286	0.9	65	151	142	7.8	0.1	179.8	63.3	34.4	32.7907	77.1	52	7	1.7	16.1
PH	2	NA	61	2	4	3	5.3	15.9	48	224	1	25	204	0.79	59	NA	NA	4.7	0.21	958.3	58	28.1	27.758	104	52	16	1.69	12.85
PH	2	NA	62	2	1	2	5.5	14.7	44.3	207	0.9	15	208	0.75	61	108	103	6.7	0.07	101.7	72.5	12.2	50.8197	105	52	7	2.71	12.4
PH	2	NA	60	2	1	3	5.7	12.3	38.3	182	1.1	36	233	0.65	73	33	NA	5.2	0.03	114.9	72	20.8	34.1346	76	52	3	2.29	14.67
PH	2	NA	61	2	1	3	2.2	10.2	31.3	118	0.6	36	324	1.16	37	86	317	7.4	0.03	225.4	69.6	NA	NA	74	52	20	3.54	7.6
PH	2	NA	68	1	1	3	6.5	16.6	50.5	198	1	30	271	0.81	73	73	21	5.3	0.5	738.9	65.8	13.7	56.9343	77	54	2	2.23	14.8
PH	2	NA	62	2	4	3	5.3	15	45.2	121	3.4	60	295	0.75	62	257	116	7.3	0.74	520.3	85.2	20.9499	5.70289	125	55	11	2.62	14.3
PH	2	NA	61	1	4	2	3.6	15.1	46.3	191	0.8	49	249	1.08	55	87	226	7.4	0.14	227	62.1	34.2	32.1637	105	55	7	1.69	15.5
PH	2	NA	57	1	1	1	7.1	17.3	52.4	189	1.7	20	224	1.02	60	87	74	8.6	0.2	106.9	78.61	28.56	27.451	61.2	57	20	1.68	16.8
PH	2	NA	43	2	1	2	8.2	13.7	42.2	216	0.6	15	181	0.7	73	72	65	6.8	0.9	20.6	66.6	57.01	31.2401	133.2	57	15	4.23	4.8
PH	1	16.08	67	2	4	2	7.2	13.6	51.2	339	1.5	26	290	1.21	35	43	13	10.4	0.14	662.3	72	26.5	18	95	57	15	1.98	14.9
PH	1	0.54	52	2	1	3	5.6	12.9	29.8	212	0.3	8	141	0.52	95	20	22	3.5	4.53	44.9	68	34.9	38.6819	58.4	58	23	2.76	8.12
PH	2	NA	42	2	1	3	11	12.2	37.1	372	1.9	22	327	0.85	58	NA	NA	8	5.44	135.3	65.5	23.3	7.9	47	61	16	4.17	6.13
PH	2	NA	48	2	1	2	5.9	12.4	38.3	226	0.7	37	391	0.6	81	37	31	8.9	0.31	169.1	78	NA	NA	39.7	62	7	1.83	20
PH	2	NA	32	2	1	2	9.5	15.3	46.6	251	1.2	29	228	0.85	63	136	22	7.1	0.1	327.9	60	40.9	16.9	71	62	20	3.54	22.1
PH	2	NA	50	2	1	2	3.2	11.3	34.5	242	0.8	47	266	0.54	94	10	NA	4.9	1.57	199.5	70.7	8.2	45.122	62	64	18	2.89	9.9
PH	1	0.06	35	2	1	2	7.8	12.8	38.3	236	0.9	27	241	0.61	94	64	102	6.8	0.36	21.4	72.3	13.3841	32.8479	58	64	7	2.63	21.1
PH	2	NA	30	2	1	2	5.1	13.5	40.2	181	0.5	24	199	0.61	99	NA	NA	5	0.03	12.3	76.3	NA	NA	93	74	14	1.98	17.9
PH	2	NA	49	2	1	3	4.9	13.4	41.5	142	3	63	798	1.09	43	35	38	11.9	0.93	1571.6	57.6	44.6	28.0269	91	82	18	1.64	19.7
PH	2	NA	42	1	1	3	7.6	19	56.4	156	0.8	78	327	1.03	65	132	342	10.3	0.09	151.9	41.61	29.22	17.18	93.1	91	12	2.15	20.2
Control	2	NA	66	1	NA	NA	Not shown	Not shown	Not shown	Not shown	Not shown	Not shown	Not shown	Not shown	Not shown	Not shown	Not shown	Not shown	Not shown	Not shown	Not shown	Not shown	Not shown	NA	NA	NA	NA	NA
Control	2	NA	82	2	NA	NA	Not shown	Not shown	Not shown	Not shown	Not shown	Not shown	Not shown	Not shown	Not shown	Not shown	Not shown	Not shown	Not shown	Not shown	Not shown	Not shown	Not shown	NA	NA	NA	NA	NA
Control	2	NA	68	1	NA	NA	Not shown	Not shown	Not shown	Not shown	Not shown	Not shown	Not shown	Not shown	Not shown	Not shown	Not shown	Not shown	Not shown	Not shown	Not shown	Not shown	Not shown	NA	NA	NA	NA	NA
Control	2	NA	87	2	NA	NA	Not shown	Not shown	Not shown	Not shown	Not shown	Not shown	Not shown	Not shown	Not shown	Not shown	Not shown	Not shown	Not shown	Not shown	Not shown	Not shown	Not shown	NA	NA	NA	NA	NA
Control	2	NA	46	1	NA	NA	Not shown	Not shown	Not shown	Not shown	Not shown	Not shown	Not shown	Not shown	Not shown	Not shown	Not shown	Not shown	Not shown	Not shown	Not shown	Not shown	Not shown	NA	NA	NA	NA	NA
Control	2	NA	56	1	NA	NA	Not shown	Not shown	Not shown	Not shown	Not shown	Not shown	Not shown	Not shown	Not shown	Not shown	Not shown	Not shown	Not shown	Not shown	Not shown	Not shown	Not shown	NA	NA	NA	NA	NA
Control	2	NA	60	1	NA	NA	Not shown	Not shown	Not shown	Not shown	Not shown	Not shown	Not shown	Not shown	Not shown	Not shown	Not shown	Not shown	Not shown	Not shown	Not shown	Not shown	Not shown	NA	NA	NA	NA	NA
Control	2	NA	81	2	NA	NA	Not shown	Not shown	Not shown	Not shown	Not shown	Not shown	Not shown	Not shown	Not shown	Not shown	Not shown	Not shown	Not shown	Not shown	Not shown	Not shown	Not shown	NA	NA	NA	NA	NA
Control	2	NA	88	2	NA	NA	Not shown	Not shown	Not shown	Not shown	Not shown	Not shown	Not shown	Not shown	Not shown	Not shown	Not shown	Not shown	Not shown	Not shown	Not shown	Not shown	Not shown	NA	NA	NA	NA	NA
Control	2	NA	86	1	NA	NA	Not shown	Not shown	Not shown	Not shown	Not shown	Not shown	Not shown	Not shown	Not shown	Not shown	Not shown	Not shown	Not shown	Not shown	Not shown	Not shown	Not shown	NA	NA	NA	NA	NA
Control	2	NA	68	2	NA	NA	Not shown	Not shown	Not shown	Not shown	Not shown	Not shown	Not shown	Not shown	Not shown	Not shown	Not shown	Not shown	Not shown	Not shown	Not shown	Not shown	Not shown	NA	NA	NA	NA	NA
Control	2	NA	70	2	NA	NA	Not shown	Not shown	Not shown	Not shown	Not shown	Not shown	Not shown	Not shown	Not shown	Not shown	Not shown	Not shown	Not shown	Not shown	Not shown	Not shown	Not shown	NA	NA	NA	NA	NA
Control	2	NA	79	2	NA	NA	Not shown	Not shown	Not shown	Not shown	Not shown	Not shown	Not shown	Not shown	Not shown	Not shown	Not shown	Not shown	Not shown	Not shown	Not shown	Not shown	Not shown	NA	NA	NA	NA	NA
Control	2	NA	82	2	NA	NA	Not shown	Not shown	Not shown	Not shown	Not shown	Not shown	Not shown	Not shown	Not shown	Not shown	Not shown	Not shown	Not shown	Not shown	Not shown	Not shown	Not shown	NA	NA	NA	NA	NA
Control	2	NA	73	2	NA	NA	Not shown	Not shown	Not shown	Not shown	Not shown	Not shown	Not shown	Not shown	Not shown	Not shown	Not shown	Not shown	Not shown	Not shown	Not shown	Not shown	Not shown	NA	NA	NA	NA	NA
Control	2	NA	63	1	NA	NA	Not shown	Not shown	Not shown	Not shown	Not shown	Not shown	Not shown	Not shown	Not shown	Not shown	Not shown	Not shown	Not shown	Not shown	Not shown	Not shown	Not shown	NA	NA	NA	NA	NA
Control	2	NA	61	1	NA	NA	Not shown	Not shown	Not shown	Not shown	Not shown	Not shown	Not shown	Not shown	Not shown	Not shown	Not shown	Not shown	Not shown	Not shown	Not shown	Not shown	Not shown	NA	NA	NA	NA	NA
Control	2	NA	70	2	NA	NA	Not shown	Not shown	Not shown	Not shown	Not shown	Not shown	Not shown	Not shown	Not shown	Not shown	Not shown	Not shown	Not shown	Not shown	Not shown	Not shown	Not shown	NA	NA	NA	NA	NA
Control	2	NA	78	1	NA	NA	Not shown	Not shown	Not shown	Not shown	Not shown	Not shown	Not shown	Not shown	Not shown	Not shown	Not shown	Not shown	Not shown	Not shown	Not shown	Not shown	Not shown	NA	NA	NA	NA	NA
Control	2	NA	91	2	NA	NA	Not shown	Not shown	Not shown	Not shown	Not shown	Not shown	Not shown	Not shown	Not shown	Not shown	Not shown	Not shown	Not shown	Not shown	Not shown	Not shown	Not shown	NA	NA	NA	NA	NA
Control	2	NA	47	1	NA	NA	Not shown	Not shown	Not shown	Not shown	Not shown	Not shown	Not shown	Not shown	Not shown	Not shown	Not shown	Not shown	Not shown	Not shown	Not shown	Not shown	Not shown	NA	NA	NA	NA	NA
Control	2	NA	89	2	NA	NA	Not shown	Not shown	Not shown	Not shown	Not shown	Not shown	Not shown	Not shown	Not shown	Not shown	Not shown	Not shown	Not shown	Not shown	Not shown	Not shown	Not shown	NA	NA	NA	NA	NA
Control	2	NA	73	1	NA	NA	Not shown	Not shown	Not shown	Not shown	Not shown	Not shown	Not shown	Not shown	Not shown	Not shown	Not shown	Not shown	Not shown	Not shown	Not shown	Not shown	Not shown	NA	NA	NA	NA	NA
Control	2	NA	83	2	NA	NA	Not shown	Not shown	Not shown	Not shown	Not shown	Not shown	Not shown	Not shown	Not shown	Not shown	Not shown	Not shown	Not shown	Not shown	Not shown	Not shown	Not shown	NA	NA	NA	NA	NA
Control	2	NA	77	1	NA	NA	Not shown	Not shown	Not shown	Not shown	Not shown	Not shown	Not shown	Not shown	Not shown	Not shown	Not shown	Not shown	Not shown	Not shown	Not shown	Not shown	Not shown	NA	NA	NA	NA	NA
Control	2	NA	72	2	NA	NA	Not shown	Not shown	Not shown	Not shown	Not shown	Not shown	Not shown	Not shown	Not shown	Not shown	Not shown	Not shown	Not shown	Not shown	Not shown	Not shown	Not shown	NA	NA	NA	NA	NA
Control	2	NA	79	1	NA	NA	Not shown	Not shown	Not shown	Not shown	Not shown	Not shown	Not shown	Not shown	Not shown	Not shown	Not shown	Not shown	Not shown	Not shown	Not shown	Not shown	Not shown	NA	NA	NA	NA	NA
Control	2	NA	68	1	NA	NA	Not shown	Not shown	Not shown	Not shown	Not shown	Not shown	Not shown	Not shown	Not shown	Not shown	Not shown	Not shown	Not shown	Not shown	Not shown	Not shown	Not shown	NA	NA	NA	NA	NA
Control	2	NA	80	1	NA	NA	Not shown	Not shown	Not shown	Not shown	Not shown	Not shown	Not shown	Not shown	Not shown	Not shown	Not shown	Not shown	Not shown	Not shown	Not shown	Not shown	Not shown	NA	NA	NA	NA	NA
Control	2	NA	65	1	NA	NA	Not shown	Not shown	Not shown	Not shown	Not shown	Not shown	Not shown	Not shown	Not shown	Not shown	Not shown	Not shown	Not shown	Not shown	Not shown	Not shown	Not shown	NA	NA	NA	NA	NA
Control	2	NA	86	2	NA	NA	Not shown	Not shown	Not shown	Not shown	Not shown	Not shown	Not shown	Not shown	Not shown	Not shown	Not shown	Not shown	Not shown	Not shown	Not shown	Not shown	Not shown	NA	NA	NA	NA	NA
Control	2	NA	89	2	NA	NA	Not shown	Not shown	Not shown	Not shown	Not shown	Not shown	Not shown	Not shown	Not shown	Not shown	Not shown	Not shown	Not shown	Not shown	Not shown	Not shown	Not shown	NA	NA	NA	NA	NA
Control	2	NA	66	1	NA	NA	Not shown	Not shown	Not shown	Not shown	Not shown	Not shown	Not shown	Not shown	Not shown	Not shown	Not shown	Not shown	Not shown	Not shown	Not shown	Not shown	Not shown	NA	NA	NA	NA	NA
Control	2	NA	74	1	NA	NA	Not shown	Not shown	Not shown	Not shown	Not shown	Not shown	Not shown	Not shown	Not shown	Not shown	Not shown	Not shown	Not shown	Not shown	Not shown	Not shown	Not shown	NA	NA	NA	NA	NA
Control	2	NA	78	2	NA	NA	Not shown	Not shown	Not shown	Not shown	Not shown	Not shown	Not shown	Not shown	Not shown	Not shown	Not shown	Not shown	Not shown	Not shown	Not shown	Not shown	Not shown	NA	NA	NA	NA	NA
Control	2	NA	71	2	NA	NA	Not shown	Not shown	Not shown	Not shown	Not shown	Not shown	Not shown	Not shown	Not shown	Not shown	Not shown	Not shown	Not shown	Not shown	Not shown	Not shown	Not shown	NA	NA	NA	NA	NA
Control	2	NA	59	2	NA	NA	Not shown	Not shown	Not shown	Not shown	Not shown	Not shown	Not shown	Not shown	Not shown	Not shown	Not shown	Not shown	Not shown	Not shown	Not shown	Not shown	Not shown	NA	NA	NA	NA	NA
Control	2	NA	83	1	NA	NA	Not shown	Not shown	Not shown	Not shown	Not shown	Not shown	Not shown	Not shown	Not shown	Not shown	Not shown	Not shown	Not shown	Not shown	Not shown	Not shown	Not shown	NA	NA	NA	NA	NA
Control	2	NA	54	2	NA	NA	Not shown	Not shown	Not shown	Not shown	Not shown	Not shown	Not shown	Not shown	Not shown	Not shown	Not shown	Not shown	Not shown	Not shown	Not shown	Not shown	Not shown	NA	NA	NA	NA	NA
Control	2	NA	67	1	NA	NA	Not shown	Not shown	Not shown	Not shown	Not shown	Not shown	Not shown	Not shown	Not shown	Not shown	Not shown	Not shown	Not shown	Not shown	Not shown	Not shown	Not shown	NA	NA	NA	NA	NA
Control	2	NA	54	1	NA	NA	Not shown	Not shown	Not shown	Not shown	Not shown	Not shown	Not shown	Not shown	Not shown	Not shown	Not shown	Not shown	Not shown	Not shown	Not shown	Not shown	Not shown	NA	NA	NA	NA	NA
Control	2	NA	63	1	NA	NA	Not shown	Not shown	Not shown	Not shown	Not shown	Not shown	Not shown	Not shown	Not shown	Not shown	Not shown	Not shown	Not shown	Not shown	Not shown	Not shown	Not shown	NA	NA	NA	NA	NA
Control	2	NA	59	1	NA	NA	Not shown	Not shown	Not shown	Not shown	Not shown	Not shown	Not shown	Not shown	Not shown	Not shown	Not shown	Not shown	Not shown	Not shown	Not shown	Not shown	Not shown	NA	NA	NA	NA	NA
Control	2	NA	26	1	NA	NA	Not shown	Not shown	Not shown	Not shown	Not shown	Not shown	Not shown	Not shown	Not shown	Not shown	Not shown	Not shown	Not shown	Not shown	Not shown	Not shown	Not shown	NA	NA	NA	NA	NA
Control	2	NA	35	1	NA	NA	Not shown	Not shown	Not shown	Not shown	Not shown	Not shown	Not shown	Not shown	Not shown	Not shown	Not shown	Not shown	Not shown	Not shown	Not shown	Not shown	Not shown	NA	NA	NA	NA	NA
Control	2	NA	39	1	NA	NA	Not shown	Not shown	Not shown	Not shown	Not shown	Not shown	Not shown	Not shown	Not shown	Not shown	Not shown	Not shown	Not shown	Not shown	Not shown	Not shown	Not shown	NA	NA	NA	NA	NA
Control	2	NA	38	2	NA	NA	Not shown	Not shown	Not shown	Not shown	Not shown	Not shown	Not shown	Not shown	Not shown	Not shown	Not shown	Not shown	Not shown	Not shown	Not shown	Not shown	Not shown	NA	NA	NA	NA	NA
Control	2	NA	44	1	NA	NA	Not shown	Not shown	Not shown	Not shown	Not shown	Not shown	Not shown	Not shown	Not shown	Not shown	Not shown	Not shown	Not shown	Not shown	Not shown	Not shown	Not shown	NA	NA	NA	NA	NA
Control	2	NA	46	1	NA	NA	Not shown	Not shown	Not shown	Not shown	Not shown	Not shown	Not shown	Not shown	Not shown	Not shown	Not shown	Not shown	Not shown	Not shown	Not shown	Not shown	Not shown	NA	NA	NA	NA	NA
Control	2	NA	46	1	NA	NA	Not shown	Not shown	Not shown	Not shown	Not shown	Not shown	Not shown	Not shown	Not shown	Not shown	Not shown	Not shown	Not shown	Not shown	Not shown	Not shown	Not shown	NA	NA	NA	NA	NA
Control	2	NA	42	1	NA	NA	Not shown	Not shown	Not shown	Not shown	Not shown	Not shown	Not shown	Not shown	Not shown	Not shown	Not shown	Not shown	Not shown	Not shown	Not shown	Not shown	Not shown	NA	NA	NA	NA	NA
Control	2	NA	41	1	NA	NA	Not shown	Not shown	Not shown	Not shown	Not shown	Not shown	Not shown	Not shown	Not shown	Not shown	Not shown	Not shown	Not shown	Not shown	Not shown	Not shown	Not shown	NA	NA	NA	NA	NA
Control	2	NA	46	1	NA	NA	Not shown	Not shown	Not shown	Not shown	Not shown	Not shown	Not shown	Not shown	Not shown	Not shown	Not shown	Not shown	Not shown	Not shown	Not shown	Not shown	Not shown	NA	NA	NA	NA	NA
Control	2	NA	68	2	NA	NA	Not shown	Not shown	Not shown	Not shown	Not shown	Not shown	Not shown	Not shown	Not shown	Not shown	Not shown	Not shown	Not shown	Not shown	Not shown	Not shown	Not shown	NA	NA	NA	NA	NA
Control	2	NA	41	1	NA	NA	Not shown	Not shown	Not shown	Not shown	Not shown	Not shown	Not shown	Not shown	Not shown	Not shown	Not shown	Not shown	Not shown	Not shown	Not shown	Not shown	Not shown	NA	NA	NA	NA	NA
Control	2	NA	50	1	NA	NA	Not shown	Not shown	Not shown	Not shown	Not shown	Not shown	Not shown	Not shown	Not shown	Not shown	Not shown	Not shown	Not shown	Not shown	Not shown	Not shown	Not shown	NA	NA	NA	NA	NA
Control	2	NA	56	1	NA	NA	Not shown	Not shown	Not shown	Not shown	Not shown	Not shown	Not shown	Not shown	Not shown	Not shown	Not shown	Not shown	Not shown	Not shown	Not shown	Not shown	Not shown	NA	NA	NA	NA	NA
Control	2	NA	52	1	NA	NA	Not shown	Not shown	Not shown	Not shown	Not shown	Not shown	Not shown	Not shown	Not shown	Not shown	Not shown	Not shown	Not shown	Not shown	Not shown	Not shown	Not shown	NA	NA	NA	NA	NA
Control	2	NA	40	2	NA	NA	Not shown	Not shown	Not shown	Not shown	Not shown	Not shown	Not shown	Not shown	Not shown	Not shown	Not shown	Not shown	Not shown	Not shown	Not shown	Not shown	Not shown	NA	NA	NA	NA	NA
Control	2	NA	48	1	NA	NA	Not shown	Not shown	Not shown	Not shown	Not shown	Not shown	Not shown	Not shown	Not shown	Not shown	Not shown	Not shown	Not shown	Not shown	Not shown	Not shown	Not shown	NA	NA	NA	NA	NA
Control	2	NA	45	2	NA	NA	Not shown	Not shown	Not shown	Not shown	Not shown	Not shown	Not shown	Not shown	Not shown	Not shown	Not shown	Not shown	Not shown	Not shown	Not shown	Not shown	Not shown	NA	NA	NA	NA	NA
Control	2	NA	56	2	NA	NA	Not shown	Not shown	Not shown	Not shown	Not shown	Not shown	Not shown	Not shown	Not shown	Not shown	Not shown	Not shown	Not shown	Not shown	Not shown	Not shown	Not shown	NA	NA	NA	NA	NA
Control	2	NA	40	2	NA	NA	Not shown	Not shown	Not shown	Not shown	Not shown	Not shown	Not shown	Not shown	Not shown	Not shown	Not shown	Not shown	Not shown	Not shown	Not shown	Not shown	Not shown	NA	NA	NA	NA	NA
Control	2	NA	56	1	NA	NA	Not shown	Not shown	Not shown	Not shown	Not shown	Not shown	Not shown	Not shown	Not shown	Not shown	Not shown	Not shown	Not shown	Not shown	Not shown	Not shown	Not shown	NA	NA	NA	NA	NA
Control	2	NA	36	2	NA	NA	Not shown	Not shown	Not shown	Not shown	Not shown	Not shown	Not shown	Not shown	Not shown	Not shown	Not shown	Not shown	Not shown	Not shown	Not shown	Not shown	Not shown	NA	NA	NA	NA	NA
Control	2	NA	55	2	NA	NA	Not shown	Not shown	Not shown	Not shown	Not shown	Not shown	Not shown	Not shown	Not shown	Not shown	Not shown	Not shown	Not shown	Not shown	Not shown	Not shown	Not shown	NA	NA	NA	NA	NA
Control	2	NA	82	2	NA	NA	Not shown	Not shown	Not shown	Not shown	Not shown	Not shown	Not shown	Not shown	Not shown	Not shown	Not shown	Not shown	Not shown	Not shown	Not shown	Not shown	Not shown	NA	NA	NA	NA	NA
Control	2	NA	50	2	NA	NA	Not shown	Not shown	Not shown	Not shown	Not shown	Not shown	Not shown	Not shown	Not shown	Not shown	Not shown	Not shown	Not shown	Not shown	Not shown	Not shown	Not shown	NA	NA	NA	NA	NA
Control	2	NA	45	2	NA	NA	Not shown	Not shown	Not shown	Not shown	Not shown	Not shown	Not shown	Not shown	Not shown	Not shown	Not shown	Not shown	Not shown	Not shown	Not shown	Not shown	Not shown	NA	NA	NA	NA	NA
Control	2	NA	60	2	NA	NA	Not shown	Not shown	Not shown	Not shown	Not shown	Not shown	Not shown	Not shown	Not shown	Not shown	Not shown	Not shown	Not shown	Not shown	Not shown	Not shown	Not shown	NA	NA	NA	NA	NA
Control	2	NA	35	2	NA	NA	Not shown	Not shown	Not shown	Not shown	Not shown	Not shown	Not shown	Not shown	Not shown	Not shown	Not shown	Not shown	Not shown	Not shown	Not shown	Not shown	Not shown	NA	NA	NA	NA	NA
Control	2	NA	40	2	NA	NA	Not shown	Not shown	Not shown	Not shown	Not shown	Not shown	Not shown	Not shown	Not shown	Not shown	Not shown	Not shown	Not shown	Not shown	Not shown	Not shown	Not shown	NA	NA	NA	NA	NA
Control	2	NA	55	2	NA	NA	Not shown	Not shown	Not shown	Not shown	Not shown	Not shown	Not shown	Not shown	Not shown	Not shown	Not shown	Not shown	Not shown	Not shown	Not shown	Not shown	Not shown	NA	NA	NA	NA	NA
Control	2	NA	45	2	NA	NA	Not shown	Not shown	Not shown	Not shown	Not shown	Not shown	Not shown	Not shown	Not shown	Not shown	Not shown	Not shown	Not shown	Not shown	Not shown	Not shown	Not shown	NA	NA	NA	NA	NA
Control	2	NA	55	2	NA	NA	Not shown	Not shown	Not shown	Not shown	Not shown	Not shown	Not shown	Not shown	Not shown	Not shown	Not shown	Not shown	Not shown	Not shown	Not shown	Not shown	Not shown	NA	NA	NA	NA	NA
Control	2	NA	45	2	NA	NA	Not shown	Not shown	Not shown	Not shown	Not shown	Not shown	Not shown	Not shown	Not shown	Not shown	Not shown	Not shown	Not shown	Not shown	Not shown	Not shown	Not shown	NA	NA	NA	NA	NA
Control	2	NA	45	2	NA	NA	Not shown	Not shown	Not shown	Not shown	Not shown	Not shown	Not shown	Not shown	Not shown	Not shown	Not shown	Not shown	Not shown	Not shown	Not shown	Not shown	Not shown	NA	NA	NA	NA	NA
Control	2	NA	50	2	NA	NA	Not shown	Not shown	Not shown	Not shown	Not shown	Not shown	Not shown	Not shown	Not shown	Not shown	Not shown	Not shown	Not shown	Not shown	Not shown	Not shown	Not shown	NA	NA	NA	NA	NA
Control	2	NA	55	2	NA	NA	Not shown	Not shown	Not shown	Not shown	Not shown	Not shown	Not shown	Not shown	Not shown	Not shown	Not shown	Not shown	Not shown	Not shown	Not shown	Not shown	Not shown	NA	NA	NA	NA	NA
Control	2	NA	30	2	NA	NA	Not shown	Not shown	Not shown	Not shown	Not shown	Not shown	Not shown	Not shown	Not shown	Not shown	Not shown	Not shown	Not shown	Not shown	Not shown	Not shown	Not shown	NA	NA	NA	NA	NA
Control	2	NA	30	2	NA	NA	Not shown	Not shown	Not shown	Not shown	Not shown	Not shown	Not shown	Not shown	Not shown	Not shown	Not shown	Not shown	Not shown	Not shown	Not shown	Not shown	Not shown	NA	NA	NA	NA	NA
Control	2	NA	33	2	NA	NA	Not shown	Not shown	Not shown	Not shown	Not shown	Not shown	Not shown	Not shown	Not shown	Not shown	Not shown	Not shown	Not shown	Not shown	Not shown	Not shown	Not shown	NA	NA	NA	NA	NA
Control	2	NA	27	2	NA	NA	Not shown	Not shown	Not shown	Not shown	Not shown	Not shown	Not shown	Not shown	Not shown	Not shown	Not shown	Not shown	Not shown	Not shown	Not shown	Not shown	Not shown	NA	NA	NA	NA	NA

## Sheet: S Fig 1
	Normoxia	Hypoxia
	1.16583	12.1023
	0.773397	6.51747
	0.845161	4.35462
	1.21561	5.59924
				Phospho-STAT3 (9145, Cell Signaling Technology)
				STAT3 (4904, Cell Signaling Technology)
				GAPDH (60004-1-Ig, Proteintech)

## Sheet: S Fig 2
	RVFAC					CO					PAAT					PAAT/PAET
	WT-Normoxia	JAK2V617F-Normoxia	WT-Hypoxia	JAK2V617F-Hypoxia		WT-Normoxia	JAK2V617F-Normoxia	WT-Hypoxia	JAK2V617F-Hypoxia		WT-Normoxia	JAK2V617F-Normoxia	WT-Hypoxia	JAK2V617F-Hypoxia		WT-Normoxia	JAK2V617F-Normoxia	WT-Hypoxia	JAK2V617F-Hypoxia
	49.35	49.81	44.34	34.96		14.37	16.54	13.22	13.58		20	21.67	15.83	12.5		0.37	0.41	0.31	0.22
	40.06	56.06	41.95	36		14.56	15.22	14.28	12.58		19.17	20.83	15	13.33		0.37	0.36	0.28	0.23
	35.06	40.88	38.87	25.66		16.84	13.19	14.02	12.35		17.5	17.5	16.67	12.5		0.32	0.33	0.3	0.24
	52.81	46.35	39.88	33.11		13.39	15.35	16.12	12.7		20	22.92	15.83	13.33		0.31	0.35	0.3	0.25
	42.0635	49.1961	38.1	32.7		13.17	14.11	13.19	11.17		15.83	18.75	15.42	12.5		0.27733	0.288462	0.26	0.24
	45.76	45.7	49.75	23.73		14.94	15.71	15.19	13.42		18.33	18.33	17.5	11.67		0.37	0.32	0.35	0.23
	46.08	46.74	38.16	33.46		16.41	16.34	13.99	10.95		19.1	18.33	16.67	11.67		0.36	0.34	0.34	0.24
	47.38	46.65	34	32.76		16.33	16.63	13.98	10.07		16.66	18.33	15.83	11.67		0.34	0.33	0.3	0.22
	RVDd					RVAWd					TAPSE					LVFS
	WT-Normoxia	JAK2V617F-Normoxia	WT-Hypoxia	JAK2V617F-Hypoxia		WT-Normoxia	JAK2V617F-Normoxia	WT-Hypoxia	JAK2V617F-Hypoxia		WT-Normoxia	JAK2V617F-Normoxia	WT-Hypoxia	JAK2V617F-Hypoxia		WT-Normoxia	JAK2V617F-Normoxia	WT-Hypoxia	JAK2V617F-Hypoxia
	1.51	1.68	1.67	1.86		0.33	0.27	0.33	0.35		1.02	1.19	1	0.78		55.5184	40.7407	50	47.03
	1.44	1.31	1.75	1.99		0.22	0.3	0.28	0.39		1.13	1.01	0.91	0.7		51.1905	49.4424	46.21	51.18
	1.47	1.34	1.63	2		0.3	0.27	0.35	0.4		0.9	0.98	1.1	0.78		53.5117	45.2722	47.54	50.42
	1.5	1.36	1.83	1.68		0.25	0.23	0.29	0.37		0.98	1.04	0.89	0.7		45.7045	49.0797	44.06	45.29
	1.73	1.55	1.67	1.79		0.3	0.28	0.32	0.39		0.86	1.15	0.9	0.85		46.19	45.26	43.22	47.95
	1.58	1.64	1.57	2.19		0.26	0.24	0.3	0.35		0.95	0.9	1.03	0.69		42.51	49.45	42.74	45.91
	1.7	1.67	1.58	1.85		0.28	0.29	0.33	0.32		0.95	0.93	0.97	0.6		44.26	48.21	45.99	44.75
	1.68	1.54	1.73	2		0.23	0.27	0.32	0.38		1	1.05	0.93	0.83		45.92	45.52	48.72	43.05

[truncated: 28 more sheets: S Fig 3, S Fig 4, S Fig 5, S Fig 6, S Fig 7, S Fig 8, S Fig 9, S Fig 10, S Fig 11, S Fig 12, S Fig 13, S Fig 14, S Fig 15, S Fig 16, S Fig 17, S Fig 19, S Fig 20, S Fig 21, S Fig 22, S Fig 23 …]
